# Supplementary material for: Immune Status of Individuals with Traumatic Spinal Cord Injury: A Systematic Review and Meta-Analysis
Source: Int J Mol Sci. 2023 Nov 16;24(22):16385. doi: 10.3390/ijms242216385 (PMC10670917; doi:10.3390/ijms242216385)
Supplement: Supplementary file 1 [file ijms-24-16385-s001.zip]

Archive with 1 entries (1 files):
- ijms-2684783-supplementary.pdf
